# Supplementary material for: Split doses versus whole dose bowel preparation using polyethylene glycol for colonoscopy: A multicentric prospective Lebanese randomized trial between 2021 and 2023
Source: Health Sci Rep. 2024 Apr 22;7(4):e2047. doi: 10.1002/hsr2.2047 (PMC11035750; doi:10.1002/hsr2.2047)
Supplement: Supplementary file 2 — Supporting information. [file HSR2-7-e2047-s001.xlsx]

## Sheet: Database
N	Groups	Which preparation have you followed?	Indication of colonoscopy								Age	Gender	Have you noticed any of the side effects mentioned below after taking your preparation?								How satisfied are you with the preparation you followed for the colonoscopy?	Are you going to follow the same preparation for the next colonoscopy?	If yes, why	If No, Why	Medication	Boston Bowel Preparation scale (BBPS)				Polyp detection
	Group A	Preparation 1	Surveillance	Screening	Bleeding	Change in bowel habits (constipation/diarrhea)	Inflammation	Pain	Other	If Other, specify	18 - 30	Male	Cramps	Stomach ache	Headache	Vomiting	Nausea	Sleep disturbance	Bloating	Malaise	Not satisfied at all	No			Moviprep	Left colon (descending and sigmoid colon, and rectum)	Transverse (includes hepatic and splenic flexures)	Right colon (cecum and ascending colon)	Total Score	Polyp detection	Type of Polyp
	Group B	Preparation 2	No	No	No	No	No	No	No		31 - 40	Female	No	No	No	No	No	No	No	No	Not satisfied	Yes			Fortran					No	Single
			Yes	Yes	Yes	Yes	Yes	Yes	Yes		41 - 50		Yes	Yes	Yes	Yes	Yes	Yes	Yes	Yes	A little bit satisfied				Alpha-peg	0,1,2,3	0,1,2,3	0,1,2,3		Yes	Multiple
											51 - 60										Satisfied				Kleanprep
											61 or older
ID_001	Group B	Preparation 2	No	No	No	No	No	Yes	No		41 - 50	Female	No	Yes	Yes	No	No	No	No	No	A little bit satisfied	Yes			Alpha-peg	2	3	3	8	No
ID_002	Group B	Preparation 2	No	No	Yes	No	No	No	No		18 - 30	Female	Yes	No	Yes	No	No	No	No	Yes	Satisfied	Yes			Fortran	3	3	3	9	Yes	Single
ID_003	Group A	Preparation 1	No	No	Yes	No	No	No	No		31 - 40	Female	Yes	No	No	No	Yes	Yes	No	No	A little bit satisfied	Yes			Kleanprep	3	3	3	9	Yes	Single
ID_004	Group B	Preparation 2	No	No	Yes	No	No	No	No		41 - 50	Female	No	Yes	Yes	Yes	Yes	No	No	No	Satisfied	Yes			Fortran	3	3	3	9	No
ID_005	Group A	Preparation 1	No	No	No	Yes	No	No	No		51 - 60	Male	Yes	No	No	Yes	No	No	No	Yes	A little bit satisfied	Yes			Fortran	3	3	3	9	No
ID_006	Group B	Preparation 2	Yes	No	No	No	No	No	No		51 - 60	Male	No	No	No	Yes	Yes	Yes	No	No	A little bit satisfied	Yes			Moviprep	3	3	3	9	No
ID_007	Group A	Preparation 1	No	No	No	Yes	No	No	No		41 - 50	Female	No	No	No	Yes	Yes	Yes	No	No	A little bit satisfied	Yes			Alpha-peg	3	3	3	9	No
ID_008	Group B	Preparation 2	No	No	No	No	Yes	No	No		51 - 60	Male	Yes	No	No	No	No	No	No	Yes	Satisfied	Yes			Fortran	3	2	3	8	Yes	Single
ID_009	Group A	Preparation 1	No	No	No	Yes	No	No	No		51 - 60	Male	No	No	No	No	Yes	Yes	Yes	Yes	A little bit satisfied	Yes			Fortran	2	3	3	8	No
ID_010	Group B	Preparation 2	No	No	Yes	No	No	No	No		41 - 50	Male	Yes	No	No	No	No	No	Yes	Yes	Satisfied	Yes			Alpha-peg	3	3	3	9	Yes	Multiple
ID_011	Group A	Preparation 1	No	Yes	No	No	No	No	No		51 - 60	Male	Yes	No	No	No	No	No	Yes	No	Satisfied	Yes			Fortran	3	3	3	9	No
ID_012	Group B	Preparation 2	No	No	No	Yes	No	No	No		61 or older	Male	No	No	No	Yes	Yes	No	No	No	Not satisfied at all	No		severe vomiting	Alpha-peg	3	2	2	7	No
ID_013	Group A	Preparation 1	No	No	No	Yes	No	No	No		41 - 50	Female	No	No	No	Yes	Yes	No	No	No	Not satisfied at all	No		the preparation is very annoying	Fortran	3	3	3	9	Yes	Single
ID_014	Group B	Preparation 2	No	No	Yes	No	No	No	No		51 - 60	Male	No	No	No	No	No	Yes	Yes	Yes	Satisfied	Yes			Fortran	3	3	3	9	No
ID_015	Group A	Preparation 1	No	No	No	Yes	No	No	No		31 - 40	Female	Yes	Yes	No	No	No	No	No	Yes	A little bit satisfied	Yes			Fortran	3	3	2	8	No
ID_016	Group B	Preparation 2	No	No	No	Yes	No	No	No		31 - 40	Male	No	Yes	Yes	Yes	No	No	No	No	A little bit satisfied	Yes			Kleanprep	2	2	2	6	No
ID_017	Group A	Preparation 1	No	No	Yes	No	No	No	No		18 - 30	Female	No	Yes	Yes	Yes	Yes	Yes	Yes	Yes	Not satisfied at all	No			Fortran	2	2	2	6	No
ID_018	Group B	Preparation 2	No	No	No	Yes	No	No	No		61 or older	Male	Yes	Yes	Yes	No	No	No	No	No	A little bit satisfied	Yes			Fortran	3	3	3	9	No
ID_019	Group A	Preparation 1	No	No	No	Yes	No	No	No		51 - 60	Male	No	Yes	Yes	Yes	No	No	No	No	Satisfied	Yes			Fortran	3	3	3	9	No
ID_020	Group B	Preparation 2	No	No	No	No	No	Yes	No		18 - 30	Female	Yes	Yes	Yes	No	No	No	No	No	Satisfied	Yes			Alpha-peg	2	3	3	8	No
ID_021	Group A	Preparation 1	No	No	Yes	No	No	No	No		18 - 30	Female	No	No	Yes	Yes	Yes	No	No	No	Satisfied	Yes			Fortran	3	3	3	9	Yes	Single
ID_022	Group B	Preparation 2	No	No	Yes	No	No	No	No		41 - 50	Female	No	No	Yes	Yes	Yes	No	No	No	A little bit satisfied	Yes			Fortran	3	3	3	9	Yes	Single
ID_023	Group A	Preparation 1	No	Yes	No	No	No	No	No		51 - 60	Male	No	Yes	Yes	No	No	No	No	No	Satisfied	Yes			Moviprep	2	3	3	8	No
ID_024	Group B	Preparation 2	No	No	No	Yes	No	No	No		41 - 50	Female	No	No	No	Yes	Yes	No	No	No	A little bit satisfied	Yes			Alpha-peg	3	3	3	9	Yes	Single
ID_025	Group A	Preparation 1	No	Yes	No	No	No	No	No		18 - 30	Male	No	No	Yes	Yes	Yes	No	No	No	Satisfied	Yes			Fortran	3	3	3	9	Yes	Single
ID_026	Group B	Preparation 2	No	No	Yes	No	No	No	No		41 - 50	Male	Yes	No	No	No	No	Yes	No	No	Satisfied	Yes			Fortran	3	3	3	9	No
ID_027	Group A	Preparation 1	No	No	No	Yes	No	No	No		51 - 60	Male	No	Yes	Yes	No	No	No	No	Yes	A little bit satisfied	Yes			Alpha-peg	2	3	3	8	No
ID_028	Group B	Preparation 2	No	No	Yes	No	No	No	No		18 - 30	Female	Yes	No	No	Yes	No	Yes	Yes	No	Not satisfied	No			Kleanprep	3	3	3	9	Yes	Single
ID_029	Group A	Preparation 1	No	No	No	No	Yes	No	No		41 - 50	Female	No	Yes	No	Yes	Yes	Yes	No	No	Satisfied	Yes			Fortran	3	3	2	8	No
ID_030	Group B	Preparation 2	No	No	No	No	No	Yes	No		51 - 60	Male	Yes	No	No	Yes	Yes	No	No	No	A little bit satisfied	No			Alpha-peg	2	3	3	8	No
ID_031	Group A	Preparation 1	No	No	No	Yes	No	No	No		51 - 60	Female	No	Yes	Yes	No	No	No	Yes	No	Satisfied	Yes			Fortran	3	3	3	9	Yes	Single
ID_032	Group B	Preparation 2	No	No	Yes	No	No	No	No		18 - 30	Male	Yes	No	No	Yes	Yes	No	No	No	A little bit satisfied	Yes			Fortran	3	3	3	9	Yes	Single
ID_033	Group A	Preparation 1	No	No	No	No	Yes	No	No		61 or older	Female	No	Yes	Yes	Yes	No	No	No	Yes	Satisfied	Yes			Fortran	2	3	2	7	No
ID_034	Group B	Preparation 2	No	Yes	No	No	No	No	No		41 - 50	Female	No	No	Yes	Yes	Yes	Yes	Yes	No	A little bit satisfied	Yes			Fortran	3	3	3	9	No
ID_035	Group A	Preparation 1	No	No	Yes	No	No	No	No		18 - 30	Male	Yes	Yes	No	No	No	No	Yes	Yes	Satisfied	Yes			Fortran	3	3	3	9	Yes	Single
ID_036	Group B	Preparation 2	No	No	Yes	No	No	No	No		31 - 40	Male	Yes	No	No	No	No	No	Yes	Yes	Satisfied	Yes			Fortran	3	3	3	9	Yes	Multiple
ID_037	Group A	Preparation 1	No	No	No	No	Yes	No	No		41 - 50	Male	No	Yes	Yes	No	No	No	No	Yes	Not satisfied	No		very annoying	Fortran	3	2	3	8	Yes	Multiple
ID_038	Group B	Preparation 2	No	No	No	Yes	No	No	No		41 - 50	Male	Yes	No	No	No	No	Yes	Yes	No	Satisfied	Yes			Alpha-peg	3	3	3	9	No
ID_039	Group A	Preparation 1	No	No	Yes	No	No	No	No		18 - 30	Male	Yes	Yes	No	No	No	No	No	Yes	Satisfied	Yes			Fortran	3	3	3	9	Yes	Single
ID_040	Group B	Preparation 2	No	No	No	No	No	Yes	No		41 - 50	Female	No	Yes	Yes	Yes	Yes	Yes	No	No	A little bit satisfied	No			Alpha-peg	3	3	3	9	No
ID_041	Group A	Preparation 1	No	No	No	Yes	No	No	No		51 - 60	Female	No	No	Yes	Yes	Yes	No	No	No	Satisfied	Yes			Fortran	3	3	2	8	Yes	Single
ID_042	Group B	Preparation 2	No	No	Yes	No	No	No	No		41 - 50	Female	No	No	Yes	Yes	Yes	No	No	No	A little bit satisfied	Yes			Alpha-peg	3	3	3	9	Yes	Single
ID_043	Group A	Preparation 1	No	No	No	Yes	No	No	No		31 - 40	Female	Yes	No	No	No	No	Yes	No	No	Satisfied	Yes			Fortran	3	3	3	9	No
ID_044	Group B	Preparation 2	Yes	No	No	No	No	No	No		41 - 50	Male	Yes	No	No	No	No	No	No	Yes	Satisfied	Yes			Alpha-peg	3	3	3	9	No
ID_045	Group A	Preparation 1	No	No	Yes	No	No	No	No		41 - 50	Male	No	No	No	Yes	Yes	No	No	No	A little bit satisfied	Yes			Alpha-peg	3	3	3	9	Yes	Single
ID_046	Group B	Preparation 2	Yes	No	No	No	No	No	No		61 or older	Female	No	Yes	Yes	Yes	Yes	No	No	No	Not satisfied	No			Fortran	2	3	3	8	No
ID_047	Group A	Preparation 1	No	No	No	No	Yes	No	No		18 - 30	Female	No	No	Yes	Yes	Yes	No	No	No	A little bit satisfied	Yes			Alpha-peg	3	2	3	8	Yes	Single
ID_048	Group B	Preparation 2	No	Yes	No	No	No	No	No		41 - 50	Female	No	No	No	Yes	Yes	Yes	No	No	A little bit satisfied	Yes			Alpha-peg	2	3	2	7	No
ID_049	Group A	Preparation 1	No	No	Yes	No	No	No	No		31 - 40	Male	Yes	No	Yes	Yes	Yes	No	No	No	Not satisfied at all	No		the drug is very annoying	Fortran	3	3	2	8	Yes	Multiple
ID_050	Group B	Preparation 2	No	No	No	Yes	No	No	No		51 - 60	Male	Yes	Yes	No	No	No	No	No	Yes	Satisfied	Yes			Alpha-peg	2	2	2	6	No
ID_051	Group A	Preparation 1	No	No	No	No	No	Yes	No		51 - 60	Male	Yes	Yes	Yes	Yes	Yes	No	No	No	Not satisfied at all	No			Fortran	3	3	3	9	No
ID_052	Group B	Preparation 2	No	No	Yes	No	No	No	No		41 - 50	Male	No	Yes	Yes	Yes	Yes	No	No	No	A little bit satisfied	Yes			Fortran	3	3	2	8	Yes	Multiple
ID_053	Group A	Preparation 1	No	No	No	No	No	Yes	No		18 - 30	Male	No	No	No	Yes	No	No	No	No	Satisfied	Yes			Fortran	3	3	3	9	No
ID_054	Group B	Preparation 2	No	No	Yes	No	No	No	No		31 - 40	Female	No	No	Yes	Yes	Yes	Yes	No	No	A little bit satisfied	Yes			Fortran	3	3	3	9	Yes	Single
ID_055	Group A	Preparation 1	No	No	Yes	No	No	No	No		51 - 60	Male	Yes	No	No	No	No	Yes	No	Yes	A little bit satisfied	Yes			Alpha-peg	3	3	2	8	Yes	Single
ID_056	Group B	Preparation 2	No	No	No	No	Yes	No	No		41 - 50	Male	No	No	Yes	Yes	Yes	No	No	No	Satisfied	Yes			Alpha-peg	3	3	3	9	Yes	Single
ID_057	Group A	Preparation 1	No	No	Yes	No	No	No	No		18 - 30	Male	Yes	No	No	No	Yes	No	No	Yes	Satisfied	Yes			Fortran	2	2	2	6	No
ID_058	Group B	Preparation 2	No	No	No	No	Yes	No	No		61 or older	Male	No	No	Yes	Yes	Yes	Yes	No	No	A little bit satisfied	Yes			Kleanprep	3	3	3	9	No
ID_059	Group A	Preparation 1	No	Yes	No	No	No	No	No		41 - 50	Female	Yes	No	No	No	Yes	No	No	Yes	A little bit satisfied	Yes			Fortran	2	2	2	6	No
ID_060	Group B	Preparation 2	No	Yes	No	No	No	No	No		61 or older	Male	No	No	Yes	Yes	Yes	No	No	No	Satisfied	Yes			Alpha-peg	2	2	1	5	No
ID_061	Group A	Preparation 1	No	No	No	Yes	No	No	No		51 - 60	Female	No	Yes	Yes	Yes	No	No	No	No	A little bit satisfied	Yes			Fortran	3	3	3	9	Yes	Multiple
ID_062	Group B	Preparation 2	No	No	No	Yes	No	No	No		51 - 60	Female	No	No	No	Yes	Yes	Yes	No	No	Satisfied	Yes			Alpha-peg	2	2	2	6	No	Single
ID_063	Group A	Preparation 1	No	No	No	Yes	No	No	No		41 - 50	Female	No	Yes	No	No	No	Yes	Yes	Yes	Not satisfied	No			Fortran	2	1	3	6	Yes	Single
ID_064	Group B	Preparation 2	No	No	No	Yes	No	No	No		41 - 50	Female	Yes	Yes	No	No	No	No	No	Yes	A little bit satisfied	Yes			Fortran	2	2	2	6	No
ID_065	Group A	Preparation 1	No	No	No	No	No	Yes	No		41 - 50	Male	Yes	No	No	No	Yes	No	No	Yes	Satisfied	Yes			Fortran	2	3	2	7	No
ID_066	Group B	Preparation 2	No	No	No	Yes	No	No	No		51 - 60	Male	Yes	Yes	Yes	Yes	Yes	Yes	Yes	Yes	Not satisfied at all	No		impossible to tolerate the preparation	Alpha-peg	3	3	2	8	No
ID_067	Group A	Preparation 1	No	Yes	No	No	No	No	No		51 - 60	Male	Yes	Yes	No	No	No	No	No	Yes	A little bit satisfied	Yes			Alpha-peg	2	1	2	5	No
ID_068	Group B	Preparation 2	No	Yes	No	No	No	No	No		41 - 50	Male	Yes	Yes	No	No	No	No	No	Yes	Satisfied	Yes			Fortran	3	3	3	9	No
ID_069	Group A	Preparation 1	No	No	No	Yes	No	No	No		51 - 60	Male	No	Yes	No	No	Yes	No	Yes	No	A little bit satisfied	Yes			Moviprep	2	3	2	7	No
ID_070	Group B	Preparation 2	No	No	No	Yes	No	No	No		41 - 50	Female	Yes	No	No	No	Yes	No	No	Yes	Satisfied	Yes			Alpha-peg	3	3	3	9	No
ID_071	Group A	Preparation 1	No	No	No	Yes	No	No	No		51 - 60	Male	Yes	No	No	Yes	Yes	Yes	No	No	Not satisfied at all	No		the medication is very annoying	Alpha-peg	2	1	2	5	No
ID_072	Group B	Preparation 2	No	No	No	Yes	No	No	No		51 - 60	Male	Yes	No	No	No	No	No	Yes	Yes	A little bit satisfied	Yes			Alpha-peg	3	3	3	9	No
ID_073	Group A	Preparation 1	No	No	Yes	No	No	No	No		18 - 30	Female	No	No	No	No	Yes	No	No	No	Satisfied	Yes			Fortran	3	3	3	9	Yes	Single
ID_074	Group B	Preparation 2	No	No	No	Yes	No	No	No		31 - 40	Male	Yes	No	No	No	Yes	No	No	Yes	Satisfied	Yes			Alpha-peg	3	3	3	9	No
ID_075	Group A	Preparation 1	No	No	Yes	No	No	No	No		31 - 40	Female	Yes	Yes	Yes	No	No	No	No	No	Satisfied	Yes			Moviprep	2	2	2	6	No
ID_076	Group B	Preparation 2	No	No	Yes	No	No	No	No		51 - 60	Female	No	No	No	Yes	Yes	Yes	Yes	No	Not satisfied	No			Fortran	3	3	3	9	Yes	Single
ID_077	Group A	Preparation 1	No	No	No	Yes	No	No	No		41 - 50	Male	Yes	Yes	Yes	No	No	No	No	No	A little bit satisfied	Yes			Fortran	3	3	2	8	No
ID_078	Group B	Preparation 2	No	Yes	No	No	No	No	No		51 - 60	Female	No	No	No	Yes	Yes	Yes	No	No	A little bit satisfied	Yes			Fortran	3	3	3	9	No
ID_079	Group A	Preparation 1	No	No	No	No	No	Yes	No		18 - 30	Female	Yes	No	No	No	No	No	No	Yes	Satisfied	Yes			Fortran	3	3	3	9	Yes	Multiple
ID_080	Group B	Preparation 2	No	No	Yes	No	No	No	No		41 - 50	Female	No	No	Yes	Yes	Yes	No	No	No	Satisfied	Yes			Alpha-peg	3	2	2	7	No
ID_081	Group A	Preparation 1	No	No	Yes	No	No	No	No		31 - 40	Male	No	Yes	Yes	No	No	No	No	No	A little bit satisfied	Yes			Fortran	2	3	3	8	Yes	Single
ID_082	Group B	Preparation 2	No	No	No	No	No	Yes	No		41 - 50	Male	Yes	No	No	No	No	Yes	No	No	A little bit satisfied	Yes			Moviprep	3	3	3	9	No
ID_083	Group A	Preparation 1	No	No	Yes	No	No	No	No		18 - 30	Female	No	No	No	Yes	Yes	No	No	No	A little bit satisfied	No		the medication is disgusting	Fortran	3	3	3	9	Yes	Single
ID_084	Group B	Preparation 2	No	No	Yes	No	No	No	No		31 - 40	Male	Yes	No	No	No	No	No	No	Yes	Satisfied	Yes			Fortran	3	3	2	8	No
ID_085	Group A	Preparation 1	No	No	No	Yes	No	No	No		51 - 60	Male	Yes	No	No	Yes	Yes	Yes	No	No	Not satisfied	No		intolerance of the amount of water and the medication	Alpha-peg	3	3	3	9	Yes	Multiple
ID_086	Group B	Preparation 2	No	No	No	No	Yes	No	No		41 - 50	Female	No	Yes	Yes	Yes	Yes	Yes	No	No	Not satisfied at all	No			Fortran	3	3	3	9	Yes	Multiple
ID_087	Group A	Preparation 1	No	No	Yes	No	No	No	No		31 - 40	Female	Yes	No	No	No	Yes	No	No	Yes	Satisfied	Yes			Moviprep	3	2	2	7	Yes	Single
ID_088	Group B	Preparation 2	No	No	No	No	Yes	No	No		31 - 40	Male	No	No	No	Yes	Yes	Yes	No	No	Satisfied	Yes			Alpha-peg	2	3	2	7	Yes	Single
ID_089	Group A	Preparation 1	No	No	Yes	No	No	No	No		31 - 40	Female	Yes	No	No	Yes	No	Yes	No	No	Satisfied	Yes			Moviprep	3	3	2	8	Yes	Multiple
ID_090	Group B	Preparation 2	No	No	No	Yes	No	No	No		31 - 40	Female	Yes	No	No	No	No	No	No	Yes	Satisfied	Yes			Alpha-peg	2	3	3	8	No
ID_091	Group A	Preparation 1	No	Yes	No	No	No	No	No		61 or older	Male	Yes	No	No	No	No	No	No	Yes	Satisfied	No			Moviprep	3	3	3	9	No
ID_092	Group B	Preparation 2	No	No	Yes	No	No	No	No		41 - 50	Male	No	Yes	Yes	No	No	Yes	No	No	A little bit satisfied	Yes			Alpha-peg	2	2	2	6	No
ID_093	Group A	Preparation 1	No	No	No	No	No	Yes	No		61 or older	Female	Yes	Yes	No	No	No	Yes	Yes	No	A little bit satisfied	No			Moviprep	2	2	2	6	No
ID_094	Group B	Preparation 2	No	No	Yes	No	No	No	No		41 - 50	Male	Yes	No	No	Yes	No	No	No	Yes	Satisfied	Yes			Fortran	3	3	3	9	Yes	Multiple
ID_095	Group A	Preparation 1	No	No	No	No	Yes	No	No		51 - 60	Female	No	No	No	No	Yes	Yes	Yes	Yes	A little bit satisfied	No			Kleanprep	3	3	3	9	No
ID_096	Group B	Preparation 2	No	No	No	No	Yes	No	No		51 - 60	Female	No	No	No	Yes	Yes	Yes	Yes	No	A little bit satisfied	Yes			Alpha-peg	3	2	3	8	No
ID_097	Group A	Preparation 1	No	No	No	Yes	No	No	No		31 - 40	Male	Yes	No	No	No	No	No	Yes	No	Satisfied	Yes			Fortran	3	3	3	9	No
ID_098	Group B	Preparation 2	No	No	No	Yes	No	No	No		51 - 60	Male	No	No	No	Yes	Yes	Yes	Yes	Yes	Not satisfied	No			Alpha-peg	2	3	2	7	No
ID_099	Group A	Preparation 1	No	No	No	Yes	No	No	No		18 - 30	Female	Yes	No	No	No	No	No	No	Yes	Satisfied	Yes			Moviprep	3	3	3	9	No
ID_100	Group B	Preparation 2	No	No	No	Yes	No	No	No		41 - 50	Female	Yes	No	Yes	Yes	Yes	Yes	Yes	Yes	Not satisfied at all	No		the medication is very annoying	Kleanprep	2	3	3	8	No
ID_101	Group B	Preparation 2	No	No	Yes	No	No	No	No		31 - 40	Female	Yes	Yes	No	No	No	No	No	No	A little bit satisfied	Yes			Fortran	3	3	3	9	Yes	Single
ID_102	Group B	Preparation 2	No	No	No	Yes	No	No	No		51 - 60	Male	No	No	No	No	Yes	Yes	No	No	Not satisfied at all	No	very annoying		Alpha-peg	2	3	3	8	No
ID_103	Group A	Preparation 1	No	No	No	Yes	No	No	No		51 - 60	Female	No	Yes	Yes	Yes	No	No	No	No	A little bit satisfied	Yes			Alpha-peg	2	2	2	6	No
ID_104	Group B	Preparation 2	No	No	No	Yes	No	No	No		18 - 30	Female	Yes	No	No	No	Yes	Yes	No	No	A little bit satisfied	Yes			Fortran	3	3	3	9	No
ID_105	Group A	Preparation 1	No	No	Yes	No	No	No	No		31 - 40	Male	Yes	Yes	Yes	No	No	No	No	No	A little bit satisfied	Yes			Moviprep	1	3	3	7	Yes	Single
ID_106	Group B	Preparation 2	No	No	No	No	Yes	No	No		51 - 60	Female	No	No	Yes	Yes	Yes	No	Yes	No	A little bit satisfied	Yes			Fortran	3	3	1	7	No
ID_107	Group A	Preparation 1	No	Yes	No	No	No	No	No		51 - 60	Male	No	No	No	Yes	No	No	No	Yes	Satisfied	Yes			Fortran	3	2	3	8	No
ID_108	Group B	Preparation 2	No	No	Yes	No	No	No	No		41 - 50	Male	Yes	No	No	Yes	No	No	Yes	No	A little bit satisfied	Yes			Fortran	3	2	3	8	Yes	Single
ID_109	Group A	Preparation 1	No	No	No	Yes	No	No	No		51 - 60	Male	Yes	Yes	Yes	No	No	No	No	No	A little bit satisfied	Yes			Moviprep	3	3	3	9	Yes	Single
ID_110	Group B	Preparation 2	No	No	No	No	No	Yes	No		61 or older	Male	No	Yes	Yes	No	Yes	No	No	No	Not satisfied	No			Fortran	1	2	3	6	No
ID_111	Group A	Preparation 1	No	No	No	Yes	No	No	No		61 or older	Female	Yes	No	No	Yes	Yes	No	No	No	Not satisfied at all	No			Alpha-peg	2	2	2	6	No
ID_112	Group B	Preparation 2	No	Yes	No	No	No	No	No		51 - 60	Male	No	Yes	No	No	No	Yes	Yes	No	Satisfied	Yes			Moviprep	3	3	3	9	No
ID_113	Group A	Preparation 1	No	No	No	No	No	Yes	No		41 - 50	Female	No	No	No	Yes	Yes	No	No	No	Not satisfied	No			Alpha-peg	3	2	2	7	No
ID_114	Group B	Preparation 2	No	No	Yes	No	No	No	No		18 - 30	Male	Yes	Yes	No	No	No	No	Yes	No	Satisfied	Yes			Moviprep	3	2	3	8	Yes	Single
ID_115	Group A	Preparation 1	No	No	Yes	No	No	No	No		18 - 30	Male	No	No	No	Yes	Yes	No	No	No	Satisfied	Yes			Moviprep	3	3	3	9	Yes	Multiple
ID_116	Group B	Preparation 2	No	No	No	Yes	No	No	No		31 - 40	Female	No	No	Yes	Yes	Yes	No	No	No	Not satisfied at all	No			Alpha-peg	3	3	3	9	No
ID_117	Group A	Preparation 1	No	No	No	No	No	Yes	No		51 - 60	Male	Yes	No	Yes	No	Yes	No	Yes	No	A little bit satisfied	No			Moviprep	3	3	3	9	No
ID_118	Group B	Preparation 2	No	No	No	Yes	No	No	No		31 - 40	Male	No	Yes	Yes	Yes	No	No	No	No	Satisfied	Yes			Moviprep	3	3	3	9	No
ID_119	Group A	Preparation 1	No	No	Yes	No	No	No	No		31 - 40	Male	Yes	Yes	No	Yes	Yes	No	No	No	Not satisfied	No			Kleanprep	2	3	3	8	Yes	Single
ID_120	Group B	Preparation 2	No	No	Yes	No	No	No	No		18 - 30	Male	Yes	No	No	Yes	No	No	Yes	No	Satisfied	Yes			Moviprep	3	3	3	9	Yes	Single
ID_121	Group A	Preparation 1	No	No	Yes	No	No	No	No		41 - 50	Male	No	No	No	No	No	No	Yes	Yes	A little bit satisfied	Yes			Moviprep	3	3	3	9	Yes	Single
ID_122	Group B	Preparation 2	No	No	No	No	No	Yes	No		51 - 60	Female	No	No	No	Yes	Yes	Yes	Yes	Yes	Not satisfied	No			Fortran	2	3	3	8	No
ID_123	Group A	Preparation 1	No	No	No	Yes	No	No	No		41 - 50	Female	Yes	No	No	No	No	Yes	No	No	Satisfied	Yes			Fortran	3	3	3	9	No
ID_124	Group B	Preparation 2	No	No	No	No	Yes	No	No		51 - 60	Male	Yes	No	No	No	Yes	No	No	No	Not satisfied at all	No			Fortran	3	2	3	8	Yes	Single
ID_125	Group A	Preparation 1	No	No	No	No	Yes	No	No		51 - 60	Female	No	No	No	Yes	Yes	No	Yes	No	Not satisfied at all	No			Fortran	2	3	3	8	No
ID_126	Group B	Preparation 2	No	No	Yes	No	No	No	No		41 - 50	Female	No	No	No	Yes	Yes	No	No	No	A little bit satisfied	Yes			Moviprep	3	3	3	9	Yes	Multiple
ID_127	Group A	Preparation 1	No	No	Yes	No	No	No	No		31 - 40	Male	No	Yes	No	Yes	Yes	No	No	No	Satisfied	Yes			Moviprep	3	3	3	9	Yes	Multiple
ID_128	Group B	Preparation 2	No	No	Yes	No	No	No	No		41 - 50	Male	No	No	Yes	Yes	Yes	No	No	No	A little bit satisfied	Yes			Moviprep	3	3	3	9	Yes	Single
ID_129	Group A	Preparation 1	No	No	Yes	No	No	No	No		31 - 40	Female	No	Yes	No	No	No	No	Yes	No	A little bit satisfied	Yes			Moviprep	3	3	3	9	Yes	Single
ID_130	Group B	Preparation 2	No	No	Yes	No	No	No	No		31 - 40	Male	Yes	No	No	No	No	No	Yes	No	Satisfied	Yes			Moviprep	3	3	3	9	Yes	Single
ID_131	Group A	Preparation 1	No	No	No	No	Yes	No	No		41 - 50	Female	No	No	No	Yes	Yes	No	Yes	No	Not satisfied at all	No			Fortran	2	3	3	8	No
ID_132	Group B	Preparation 2	No	No	Yes	No	No	No	No		41 - 50	Male	No	No	Yes	No	No	Yes	No	No	Satisfied	Yes			Moviprep	3	3	3	9	No
ID_133	Group A	Preparation 1	No	No	No	No	No	Yes	No		61 or older	Male	No	No	No	Yes	No	Yes	No	Yes	A little bit satisfied	Yes			Fortran	3	2	1	6	No
ID_134	Group B	Preparation 2	No	No	No	Yes	No	No	No		31 - 40	Female	No	No	No	Yes	Yes	Yes	No	No	Satisfied	Yes			Fortran	3	3	3	9	Yes	Single
ID_135	Group A	Preparation 1	No	No	No	Yes	No	No	No		41 - 50	Male	Yes	No	No	No	Yes	No	Yes	No	Satisfied	Yes			Fortran	3	2	3	8	No
ID_136	Group B	Preparation 2	No	No	No	Yes	No	No	No		41 - 50	Male	No	No	No	Yes	Yes	No	No	No	Not satisfied at all	Yes			Alpha-peg	2	2	2	6	No
ID_137	Group A	Preparation 1	No	No	Yes	No	No	No	No		31 - 40	Female	Yes	Yes	Yes	No	No	No	No	No	A little bit satisfied	No			Moviprep	3	3	3	9	Yes	Multiple
ID_138	Group B	Preparation 2	No	No	No	No	Yes	No	No		18 - 30	Male	No	Yes	Yes	Yes	No	No	No	No	Satisfied	Yes			Moviprep	3	2	3	8	No
ID_139	Group A	Preparation 1	No	Yes	No	No	No	No	No		61 or older	Female	No	No	No	Yes	Yes	No	No	No	Satisfied	Yes			Fortran	3	3	3	9	No
ID_140	Group B	Preparation 2	No	No	No	Yes	No	No	No		41 - 50	Male	No	Yes	No	No	No	Yes	Yes	No	Satisfied	Yes			Fortran	3	2	3	8	Yes	Single
ID_141	Group A	Preparation 1	No	No	No	Yes	No	No	No		18 - 30	Female	Yes	Yes	No	No	Yes	No	No	No	Satisfied	Yes			Alpha-peg	3	3	2	8	No
ID_142	Group B	Preparation 2	No	No	No	No	Yes	No	No		41 - 50	Male	Yes	Yes	Yes	No	No	No	No	No	A little bit satisfied	Yes			Fortran	3	2	3	8	No
ID_143	Group A	Preparation 1	No	No	No	No	No	Yes	No		51 - 60	Male	No	Yes	No	No	Yes	No	No	No	Satisfied	Yes			Fortran	3	3	3	9	No
ID_144	Group B	Preparation 2	No	No	No	Yes	No	No	No		31 - 40	Male	No	No	No	No	Yes	Yes	Yes	No	Satisfied	Yes			Moviprep	3	3	3	9	Yes	Multiple
ID_145	Group A	Preparation 1	No	No	No	No	No	Yes	No		31 - 40	Female	No	No	No	Yes	Yes	No	No	No	A little bit satisfied	Yes			Fortran	2	3	2	7	No
ID_146	Group B	Preparation 2	No	No	No	Yes	No	No	No		31 - 40	Female	No	No	Yes	Yes	Yes	No	No	No	A little bit satisfied	Yes			Alpha-peg	2	3	2	7	No
ID_147	Group A	Preparation 1	No	No	No	Yes	No	No	No		61 or older	Male	No	Yes	Yes	Yes	No	No	No	Yes	A little bit satisfied	Yes			Alpha-peg	2	2	2	6	No
ID_148	Group B	Preparation 2	No	No	Yes	No	No	No	No		51 - 60	Male	No	No	No	Yes	Yes	No	No	No	Satisfied	Yes			Fortran	3	3	3	9	Yes	Single
ID_149	Group A	Preparation 1	No	No	Yes	No	No	No	No		41 - 50	Male	Yes	No	No	No	No	No	Yes	No	Satisfied	Yes			Fortran	3	3	3	9	Yes	Single
ID_150	Group B	Preparation 2	No	No	No	Yes	No	No	No		41 - 50	Female	Yes	Yes	No	Yes	No	No	No	No	Satisfied	Yes			Fortran	3	3	3	9	Yes	Single
ID_151	Group A	Preparation 1	No	No	No	No	Yes	No	No		61 or older	Female	No	Yes	Yes	Yes	Yes	No	No	No	A little bit satisfied	No			Kleanprep	3	3	2	8	No
ID_152	Group B	Preparation 2	No	No	Yes	No	No	No	No		18 - 30	Female	Yes	No	No	Yes	Yes	No	No	No	A little bit satisfied	Yes			Fortran	3	3	3	9	Yes	Single
ID_153	Group A	Preparation 1	No	No	No	Yes	No	No	No		41 - 50	Female	No	Yes	Yes	Yes	No	No	No	No	Not satisfied	No			Fortran	3	3	3	9	No
ID_154	Group B	Preparation 1	No	No	No	No	No	Yes	No		51 - 60	Male	Yes	No	No	Yes	No	No	Yes	No	A little bit satisfied	Yes			Fortran	2	3	3	8	Yes	Single
ID_155	Group A	Preparation 1	No	No	Yes	No	No	No	No		18 - 30	Female	No	Yes	Yes	Yes	No	No	No	No	Satisfied	Yes			Moviprep	3	3	3	9	Yes	Multiple
ID_156	Group B	Preparation 2	No	No	Yes	No	No	No	No		61 or older	Male	No	No	No	Yes	Yes	No	No	No	Satisfied	Yes			Moviprep	3	3	3	9	Yes	Single
ID_157	Group A	Preparation 1	No	No	No	Yes	No	No	No		18 - 30	Female	Yes	No	No	No	No	No	Yes	No	Satisfied	Yes			Moviprep	3	2	2	7	No
ID_158	Group B	Preparation 2	No	No	No	Yes	No	No	No		18 - 30	Female	Yes	No	No	No	No	Yes	No	No	A little bit satisfied	Yes			Fortran	3	3	3	9	No
ID_159	Group A	Preparation 1	No	No	Yes	No	No	No	No		41 - 50	Male	Yes	No	No	No	No	No	Yes	Yes	A little bit satisfied	Yes			Fortran	3	3	2	8	Yes	Single
ID_160	Group B	Preparation 2	No	No	Yes	No	No	No	No		41 - 50	Female	No	No	No	Yes	Yes	No	Yes	No	Satisfied	Yes			Fortran	3	2	3	8	Yes	Single
ID_161	Group A	Preparation 1	No	No	Yes	No	No	No	No		51 - 60	Male	No	Yes	Yes	Yes	Yes	Yes	No	No	Not satisfied at all	No			Alpha-peg	3	3	2	8	No
ID_162	Group B	Preparation 2	Yes	No	No	No	No	No	No		51 - 60	Male	No	Yes	Yes	Yes	No	No	No	No	A little bit satisfied	Yes			Alpha-peg	3	3	3	9	No
ID_163	Group A	Preparation 1	No	No	No	No	No	Yes	No		31 - 40	Male	No	No	No	Yes	Yes	No	No	No	Satisfied	Yes			Moviprep	3	2	2	7	No
ID_164	Group B	Preparation 2	No	No	No	No	No	No	Yes		61 or older	Male	No	No	No	No	No	No	Yes	Yes	A little bit satisfied	Yes			Alpha-peg	2	3	2	7	No
ID_165	Group A	Preparation 1	No	No	No	Yes	No	No	No		61 or older	Female	Yes	No	No	Yes	Yes	No	No	No	Not satisfied at all	No			Alpha-peg	3	2	1	6	No
ID_166	Group B	Preparation 2	No	No	No	No	No	Yes	No		18 - 30	Female	No	Yes	No	Yes	Yes	Yes	Yes	no	Not satisfied at all	No			Alpha-peg	3	3	3	9	No
ID_167	Group A	Preparation 1	No	No	No	No	No	No	Yes	anemia	31 - 40	Female	No	Yes	No	No	No	Yes	No	No	Satisfied	Yes			Fortran	3	3	3	9	No
ID_168	Group B	Preparation 2	No	No	Yes	No	No	No	No		41 - 50	Female	No	No	No	Yes	Yes	No	No	No	A little bit satisfied	Yes			Fortran	3	3	3	9	No
ID_169	Group A	Preparation 1	No	No	No	Yes	No	No	No		31 - 40	Female	Yes	No	No	No	No	No	Yes	Yes	A little bit satisfied	Yes			Moviprep	2	2	2	6	Yes	Single
ID_170	Group B	Preparation 2	No	No	No	No	No	Yes	No		18 - 30	Female	No	Yes	No	Yes	Yes	No	No	No	A little bit satisfied	Yes			Moviprep	2	3	3	8	Yes	Single
ID_171	Group A	Preparation 1	No	No	Yes	No	No	No	No		61 or older	Male	Yes	No	No	Yes	No	No	No	No	A little bit satisfied	No		مزعج	Fortran	3	3	3	9	Yes	Single
ID_172	Group B	Preparation 2	No	No	No	No	Yes	No	No		18 - 30	Female	Yes	No	No	Yes	Yes	Yes	No	No	Not satisfied at all	No			Kleanprep	3	3	3	9	Yes	Multiple
ID_173	Group A	Preparation 1	No	No	No	No	No	Yes	No		18 - 30	Female	Yes	No	No	No	Yes	No	No	No	Not satisfied at all	No		مزعج جدا	Alpha-peg	2	3	3	8	No
ID_174	Group B	Preparation 2	No	Yes	No	No	No	No	No		51 - 60	Male	No	No	No	Yes	Yes	No	No	No	A little bit satisfied	Yes			Alpha-peg	2	3	2	7	Yes	Single
ID_175	Group A	Preparation 1	No	No	No	Yes	No	No	No		18 - 30	Female	Yes	No	No	Yes	Yes	No	No	No	Not satisfied at all	No			Moviprep	3	3	3	9	No
ID_176	Group B	Preparation 2	No	No	No	Yes	No	No	No		51 - 60	Male	Yes	No	No	No	No	No	No	Yes	A little bit satisfied	Yes			Fortran	3	3	3	9	No
ID_177	Group A	Preparation 1	No	No	Yes	No	No	No	No		41 - 50	Male	Yes	No	No	No	Yes	No	No	No	Satisfied	Yes			Fortran	3	3	3	9	Yes	Single
ID_178	Group B	Preparation 2	No	No	Yes	No	No	No	No		31 - 40	Female	No	Yes	No	No	No	Yes	No	No	A little bit satisfied	Yes			Moviprep	3	3	3	9	Yes	Single
ID_179	Group A	Preparation 1	No	No	No	No	Yes	No	No		41 - 50	Female	No	No	No	Yes	Yes	Yes	No	No	A little bit satisfied	Yes			Moviprep	2	3	3	8	No
ID_180	Group B	Preparation 2	No	Yes	No	No	No	No	No		18 - 30	Male	Yes	No	No	No	No	No	Yes	No	Satisfied	Yes			Moviprep	3	3	3	9	No
ID_181	Group A	Preparation 1	No	No	No	Yes	No	No	No		18 - 30	Male	Yes	No	Yes	Yes	Yes	No	No	Yes	Not satisfied at all	No		مزعج جدا التحضير	Fortran	3	3	3	9	No
ID_182	Group B	Preparation 2	No	No	Yes	No	No	No	No		31 - 40	Female	Yes	No	No	No	Yes	No	No	No	Satisfied	Yes			Fortran	3	3	1	7	Yes	Single
ID_183	Group A	Preparation 1	No	No	Yes	No	No	No	No		61 or older	Male	Yes	No	No	No	No	No	No	Yes	Satisfied	Yes			Fortran	3	3	3	9	Yes	Multiple
ID_184	Group B	Preparation 2	No	No	No	No	No	No	Yes		61 or older	Female	No	No	No	Yes	Yes	No	Yes	No	Not satisfied at all	No			Moviprep	2	2	2	6	No
ID_185	Group A	Preparation 1	No	No	No	Yes	No	No	No		51 - 60	Female	Yes	No	No	No	Yes	No	Yes	No	A little bit satisfied	Yes			Moviprep	3	3	3	9	No
ID_186	Group B	Preparation 2	No	No	Yes	No	No	No	No		31 - 40	Female	Yes	No	No	No	No	No	Yes	No	A little bit satisfied	Yes			Fortran	3	3	3	9	Yes	Multiple
ID_187	Group A	Preparation 1	No	No	No	Yes	No	No	No		31 - 40	Male	Yes	No	No	No	Yes	Yes	No	No	A little bit satisfied	Yes			Moviprep	3	2	3	8	Yes	Single
ID_188	Group B	Preparation 2	No	No	No	No	Yes	No	No		31 - 40	Female	Yes	No	No	Yes	No	No	No	Yes	Not satisfied at all	No			Fortran	3	2	3	8	No
ID_189	Group A	Preparation 1	No	No	Yes	No	No	No	No		41 - 50	Male	Yes	No	No	No	No	No	Yes	Yes	A little bit satisfied	Yes			Moviprep	3	3	3	9	Yes	Single
ID_190	Group B	Preparation 2	No	No	No	Yes	No	No	No		41 - 50	Female	No	No	No	Yes	Yes	No	No	No	Not satisfied at all	No			Fortran	2	3	3	8	No
ID_191	Group A	Preparation 1	No	Yes	No	No	No	No	No		51 - 60	Male	No	No	Yes	Yes	Yes	Yes	No	No	Not satisfied at all	No		استفراغ مع اسهال شديد	Moviprep	3	3	2	8	No
ID_192	Group B	Preparation 2	No	No	Yes	No	No	No	No		31 - 40	Male	No	No	No	Yes	Yes	No	No	No	A little bit satisfied	Yes			Kleanprep	3	3	3	9	Yes	Single
ID_193	Group A	Preparation 1	No	No	Yes	No	No	No	No		41 - 50	Female	Yes	No	No	Yes	No	No	Yes	No	A little bit satisfied	Yes			Moviprep	3	3	3	9	Yes	Multiple
ID_194	Group B	Preparation 2	No	No	No	Yes	No	No	No		31 - 40	Female	No	Yes	Yes	Yes	No	No	No	No	A little bit satisfied	No			Alpha-peg	3	3	3	9	No
ID_195	Group A	Preparation 1	No	No	No	No	No	Yes	No		41 - 50	Female	Yes	Yes	Yes	Yes	Yes	No	No	No	Not satisfied at all	No		مزعج الدواء	Fortran	2	2	2	6	No
ID_196	Group B	Preparation 2	No	No	Yes	No	No	No	No		51 - 60	Male	Yes	No	No	No	No	Yes	No	No	A little bit satisfied	Yes			Kleanprep	3	3	2	8	Yes	Single
ID_197	Group A	Preparation 1	No	No	Yes	No	No	No	No		18 - 30	Male	Yes	No	No	No	Yes	No	No	No	A little bit satisfied	Yes			Moviprep	3	3	3	9	Yes	Single
ID_198	Group B	Preparation 2	No	No	No	Yes	No	No	No		31 - 40	Male	Yes	No	No	Yes	No	No	No	Yes	Not satisfied at all	No		مزعج جدّا التحضير	Alpha-peg	3	3	3	9	No
ID_199	Group A	Preparation 1	No	No	No	Yes	No	Yes	No		41 - 50	Male	Yes	No	No	No	Yes	No	Yes	No	A little bit satisfied	Yes			Moviprep	3	3	3	9	No
ID_200	Group B	Preparation 2	No	No	Yes	No	No	No	No		18 - 30	Female	Yes	No	No	No	No	No	Yes	No	A little bit satisfied	Yes			Moviprep	3	3	3	9	Yes	Single
																													0
																													0
																													0
																													0
																													0
																													0
																													0
																													0
																													0
																													0
																													0
																													0
																													0
																													0
																													0
																													0
																													0
																													0
																													0
																													0
																													0
																													0
																													0
																													0
																													0
																													0
																													0
																													0
																													0
																													0
																													0
																													0
																													0
																													0
																													0
																													0
																													0
																													0
																													0
																													0
																													0
																													0
																													0
																													0
																													0
																													0
																													0
																													0
																													0
																													0
																													0
																													0
																													0
																													0
																													0
																													0
																													0
																													0
																													0
																													0
																													0
																													0
																													0
																													0
																													0
																													0
																													0
																													0
																													0
																													0
																													0
																													0
																													0
																													0
																													0
																													0
																													0
																													0
																													0
																													0
																													0
																													0
																													0
																													0
																													0
																													0
																													0
																													0
																													0
																													0
																													0
																													0
																													0
																													0
																													0
																													0
																													0
																													0
																													0
																													0
																													0
																													0
																													0
																													0
																													0
																													0
																													0
																													0
																													0
																													0
																													0
																													0
																													0
																													0
																													0
																													0
																													0
																													0
																													0
																													0
																													0
																													0
																													0
																													0
																													0
																													0
																													0
																													0
																													0
																													0
																													0
																													0
																													0
																													0
																													0
																													0
																													0
																													0
																													0
																													0
																													0
																													0
																													0
																													0
																													0
																													0
																													0
																													0
																													0
																													0
																													0
																													0
																													0
																													0
																													0
																													0
																													0
																													0
																													0
																													0
																													0
																													0
																													0
																													0
																													0
																													0
																													0
																													0
																													0
																													0
																													0
																													0
																													0
																													0
																													0
																													0
																													0
																													0
																													0
																													0
																													0
																													0
																													0
																													0
																													0
																													0
																													0
																													0
																													0
																													0
																													0
																													0
																													0
																													0
																													0
																													0
																													0
																													0
																													0
																													0
																													0
																													0
																													0
																													0
																													0
																													0
																													0
																													0
																													0
																													0
																													0
																													0
																													0
																													0
																													0
																													0
																													0
																													0
																													0
																													0
																													0
																													0
																													0
																													0
																													0
																													0
																													0
																													0
																													0
																													0
																													0
																													0
																													0
																													0
																													0
																													0
																													0
																													0
																													0
																													0
																													0
																													0
																													0
																													0
																													0
																													0
																													0
																													0
																													0
																													0
																													0
																													0
																													0
																													0
																													0
																													0
																													0
																													0
																													0
																													0
																													0
																													0
																													0
																													0
																													0
																													0
																													0
																													0
																													0
																													0
																													0
																													0
																													0
																													0
																													0
																													0
																													0
																													0
																													0
																													0
																													0
																													0
																													0
																													0
																													0
																													0
																													0
																													0
																													0
																													0
																													0
																													0
																													0
																													0
																													0
																													0
																													0
																													0
																													0
																													0
																													0
																													0
																													0
																													0
																													0
																													0
																													0
																													0
																													0
																													0
																													0
																													0
																													0
																													0
																													0
																													0
																													0
																													0
																													0
																													0
																													0
																													0
																													0
																													0
																													0
																													0
																													0
																													0
																													0
																													0
																													0
																													0
																													0
																													0
																													0
																													0
																													0
																													0
																													0
																													0
																													0
																													0
																													0
																													0
																													0
																													0
																													0
																													0
																													0
																													0
																													0
																													0
																													0
																													0
																													0
																													0
																													0
																													0
																													0
																													0
																													0
																													0
																													0
																													0
																													0
																													0
																													0
																													0
																													0
																													0
																													0
																													0
																													0
																													0
																													0
																													0
																													0
																													0
																													0
																													0
																													0
																													0
																													0
																													0
																													0
																													0
																													0
																													0
																													0
																													0
																													0
																													0
																													0
																													0
																													0
																													0
																													0
																													0
																													0
																													0
																													0
																													0
																													0
																													0
																													0
																													0
																													0
																													0
																													0
																													0
																													0
																													0
																													0
																													0
																													0
																													0
																													0
																													0
																													0
																													0
																													0
																													0
																													0
																													0
																													0
																													0
																													0
																													0
																													0
																													0
																													0
																													0
																													0
																													0
																													0
																													0
																													0
																													0
																													0
																													0
																													0
																													0
																													0
																													0
